# Supplementary material for: Fluoroscopy- and Endoscopy-Guided Transoral Sclerotherapy Using Foamed Polidocanol for Oropharyngolaryngeal Venous Malformations in a Hybrid Operation Room: A Case Series
Source: J Clin Med. 2024 Apr 18;13(8):2369. doi: 10.3390/jcm13082369 (PMC11050875; doi:10.3390/jcm13082369)
Supplement: Supplementary file 1 [file jcm-13-02369-s001.zip]

Archive with 1 entries (1 files):
- jcm-2901709-supplementary.mov
